# Supplementary material for: SPACA9 is a lumenal protein of human ciliary singlet and doublet microtubules
Source: Proc Natl Acad Sci U S A. 2022 Oct 3;119(41):e2207605119. doi: 10.1073/pnas.2207605119 (PMC9564825; doi:10.1073/pnas.2207605119)
Supplement: Supplementary File [file pnas.2207605119.sd01.xlsx]

## Sheet: raw
↓ Unique	Total	reference	Gene Symbol	MWT(kDa)	AVG
81	129	sp|Q8TE73|DYH5_HUMAN	DNAH5	528.68	3.0236
61	82	sp|Q8NCM8|DYHC2_HUMAN	DYNC2H1	492.31	2.7955
52	76	sp|Q9NYC9|DYH9_HUMAN	DNAH9	511.55	2.7587
40	64	sp|Q5RHP9|ERIC3_HUMAN	ERICH3	168.36	3.2394
32	43	sp|Q96DT5|DYH11_HUMAN	DNAH11	520.04	2.9007
31	54	sp|Q9UG01|IF172_HUMAN	IFT172	197.45	2.8033
24	34	sp|Q9C0G6|DYH6_HUMAN	DNAH6	475.68	3.273
23	377	sp|P68371|TBB4B_HUMAN	TUBB4B	49.8	3.1488
23	41	sp|Q8IYT3|CC170_HUMAN	CCDC170	82.23	2.5055
23	26	sp|P35579|MYH9_HUMAN	MYH9	226.39	3.0707
22	38	sp|A5D8V7|CC151_HUMAN	CCDC151	69.1	2.953
21	32	sp|Q96MR6|CFA57_HUMAN	CFAP57	144.87	3.0515
20	26	sp|Q5T655|CFA58_HUMAN	CFAP58	103.35	3.1321
19	241	sp|Q9BQE3|TBA1C_HUMAN	TUBA1C	49.86	3.034	Note that the peptides found here are not unique to TUBA1C.
19	44	sp|P15311|EZRI_HUMAN	EZR	69.37	3.1847
19	27	sp|Q4G0X9|CCD40_HUMAN	CCDC40	130.03	2.7935
18	32	sp|Q96M63|CC114_HUMAN	CCDC114	75	3.4933
18	22	sp|Q8WYA0|IFT81_HUMAN	IFT81	79.7	3.018
17	19	sp|Q8WXX0|DYH7_HUMAN	DNAH7	460.86	2.8614
16	103	sp|Q8TDL5|BPIB1_HUMAN	BPIFB1	52.41	2.894
16	16	sp|B1AJZ9|FHAD1_HUMAN	FHAD1	161.8	3.0264
15	40	sp|Q5TD94|RSH4A_HUMAN	RSPH4A	80.68	2.9435
15	26	sp|Q9UL16|CFA45_HUMAN	CFAP45	65.69	2.7135
14	106	sp|P62736|ACTA_HUMAN	ACTA2	41.98	2.4215
14	25	tr|A0A1B0GTV9|A0A1B0GTV9_HUMAN	RP1	123.6	2.6975
14	18	sp|Q96LB3|IFT74_HUMAN	IFT74	69.2	2.9286
14	16	sp|Q9P2D7|DYH1_HUMAN	DNAH1	493.64	3.0213
13	29	sp|P62258|1433E_HUMAN	YWHAE	29.16	2.8491
13	28	sp|Q658L1|SAXO2_HUMAN	SAXO2	45.9	2.9514
13	25	sp|Q5JST6|EFHC2_HUMAN	EFHC2	87.34	2.9658
13	23	sp|P07900|HS90A_HUMAN	HSP90AA1	84.61	3.0925
13	23	sp|Q9H1X1|RSPH9_HUMAN	RSPH9	31.27	2.8642
13	18	sp|Q8N0U7|CA087_HUMAN	C1orf87	62	3.2409
12	57	sp|A8MYP8|ODF3B_HUMAN	ODF3B	27.26	2.6764
12	26	sp|P11142|HSP7C_HUMAN	HSPA8	70.85	3.236
12	19	sp|Q8WVS4|WDR60_HUMAN	WDR60	122.5	3.1964
12	15	sp|Q9C093|SPEF2_HUMAN	SPEF2	209.68	2.6495
12	13	sp|Q96M91|CFA53_HUMAN	CFAP53	61.8	2.9252
11	26	sp|Q8WYR4|RSPH1_HUMAN	RSPH1	35.1	3.1302
11	24	sp|P68104|EF1A1_HUMAN	EEF1A1	50.11	2.7736
11	17	sp|Q8N1V2|CFA52_HUMAN	CFAP52	68.25	2.8293
11	14	sp|P49411|EFTU_HUMAN	TUFM	49.51	2.5316
11	13	sp|Q96LX7|CCD17_HUMAN	CCDC17	67.68	3.1507
11	13	sp|P14618|KPYM_HUMAN	PKM	57.9	2.9979
11	13	sp|Q86WT1|TT30A_HUMAN	TTC30A	76.09	2.5078
11	11	sp|Q9NZM1|MYOF_HUMAN	MYOF	234.56	2.694
10	20	sp|P0DMV9|HS71B_HUMAN	HSPA1B	70.01	3.1343
10	18	sp|P01024|CO3_HUMAN	C3	187.03	3.3243
10	18	sp|P00450|CERU_HUMAN	CP	122.13	3.2307
10	18	sp|P59910|DJB13_HUMAN	DNAJB13	36.1	3.0905
10	17	sp|Q9UI46|DNAI1_HUMAN	DNAI1	79.23	3.1709
10	14	sp|Q9UHP6|RSP14_HUMAN	RSPH14	38.57	2.9312
10	13	sp|A0AVF1|IFT56_HUMAN	TTC26	64.14	3.0078
10	12	sp|O75602|SPAG6_HUMAN	SPAG6	55.44	3.0525
10	11	sp|Q9P2L0|WDR35_HUMAN	WDR35	133.46	3.0262
10	11	sp|P13639|EF2_HUMAN	EEF2	95.28	2.8399
9	20	sp|P06396|GELS_HUMAN	GSN	85.64	3.44
9	19	sp|Q5JVL4|EFHC1_HUMAN	EFHC1	73.94	3.1158
9	16	sp|P04083|ANXA1_HUMAN	ANXA1	38.69	3.4295
9	14	sp|Q969V4|TEKT1_HUMAN	TEKT1	48.25	2.7801
9	14	sp|Q13099|IFT88_HUMAN	IFT88	94.21	2.3723
9	12	sp|Q8WW24|TEKT4_HUMAN	TEKT4	50.62	3.4017
9	12	sp|Q96MA6|KAD8_HUMAN	AK8	54.89	2.9977
9	12	sp|Q9HBG6|IF122_HUMAN	IFT122	141.73	2.9474
9	10	sp|Q6ZR08|DYH12_HUMAN	DNAH12	356.71	2.9277
9	10	sp|O95995|GAS8_HUMAN	GAS8	56.32	2.6836
9	9	sp|Q8TBY9|CF251_HUMAN	WDR66	129.87	3.1433
8	15	sp|Q96RY7|IF140_HUMAN	IFT140	165.09	3
8	12	sp|P10909|CLUS_HUMAN	CLU	52.46	3.3824
8	12	sp|Q96NG3|TTC25_HUMAN	TTC25	76.61	2.7088
8	11	sp|Q14240|IF4A2_HUMAN	EIF4A2	46.37	2.8843
8	11	sp|Q86UC2|RSPH3_HUMAN	RSPH3	63.65	2.8659
8	10	sp|Q9P225|DYH2_HUMAN	DNAH2	507.37	3.5926
8	10	sp|Q9Y6N5|SQOR_HUMAN	SQOR	49.93	3.0601
8	10	sp|Q9UIF3|TEKT2_HUMAN	TEKT2	49.64	2.8428
8	10	sp|Q8TC29|ENKUR_HUMAN	ENKUR	29.44	2.8187
8	9	sp|P00558|PGK1_HUMAN	PGK1	44.59	3.1543
8	9	sp|Q8NEH6|MNS1_HUMAN	MNS1	60.53	2.9328
8	9	sp|Q5TCS8|KAD9_HUMAN	AK9	221.27	2.8265
8	8	sp|Q9UFE4|CCD39_HUMAN	CCDC39	109.83	3.0783
8	8	sp|Q8NEZ3|WDR19_HUMAN	WDR19	151.48	3.0566
8	8	sp|Q9P2B7|CFA97_HUMAN	CFAP97	59.44	2.9866
8	8	sp|Q8IYE1|CCD13_HUMAN	CCDC13	80.83	2.9335
8	8	sp|Q4G0P3|HYDIN_HUMAN	HYDIN	575.53	2.915
8	8	sp|Q8N7X0|ADGB_HUMAN	ADGB	189.59	2.846
8	8	sp|P25705|ATPA_HUMAN	ATP5A1	59.71	2.5375
7	18	sp|P58340|MLF1_HUMAN	MLF1	30.61	2.1216
7	17	sp|Q9Y5B8|NDK7_HUMAN	NME7	42.46	2.4386
7	13	sp|Q96M32|KAD7_HUMAN	AK7	82.61	3.5225
7	11	sp|P45880|VDAC2_HUMAN	VDAC2	31.55	2.9918
7	10	sp|Q9P2H3|IFT80_HUMAN	IFT80	87.98	3.2306
7	10	sp|P27797|CALR_HUMAN	CALR	48.11	3.1401
7	10	sp|Q96M98|PACRG_HUMAN	PACRG	33.32	2.3896
7	10	sp|P12236|ADT3_HUMAN	SLC25A6	32.85	2.2601
7	9	sp|P46940|IQGA1_HUMAN	IQGAP1	189.13	4.596
7	9	sp|Q8NA54|IQUB_HUMAN	IQUB	92.52	3.0573
7	8	sp|Q8NDW8|TT21A_HUMAN	TTC21A	150.85	3.067
7	8	sp|Q9NWB7|IFT57_HUMAN	IFT57	49.08	2.9542
7	8	sp|Q5T2S8|ARMC4_HUMAN	ARMC4	115.61	2.4924
7	8	sp|Q9BXF9|TEKT3_HUMAN	TEKT3	56.6	2.4036
7	7	sp|Q00610|CLH1_HUMAN	CLTC	191.49	2.8916
6	18	sp|P34931|HS71L_HUMAN	HSPA1L	70.33	3.0123
6	15	sp|P27348|1433T_HUMAN	YWHAQ	27.75	3.5798
6	12	sp|Q96C74|ROP1L_HUMAN	ROPN1L	26.09	3.3726
6	10	sp|P21796|VDAC1_HUMAN	VDAC1	30.75	3.5475
6	10	sp|P30838|AL3A1_HUMAN	ALDH3A1	50.36	2.7134
6	10	sp|Q06830|PRDX1_HUMAN	PRDX1	22.1	2.4498
6	9	sp|Q9P1V8|SAM15_HUMAN	SAMD15	77.1	3.5922
6	9	sp|Q99623|PHB2_HUMAN	PHB2	33.28	2.5031
6	9	sp|O00139|KIF2A_HUMAN	KIF2A	79.9	2.3597
6	8	sp|P40939|ECHA_HUMAN	HADHA	82.95	3.1847
6	8	sp|Q99798|ACON_HUMAN	ACO2	85.37	3.0996
6	8	sp|Q96MC2|DRC1_HUMAN	DRC1	87.08	2.8184
6	8	sp|P16050|LOX15_HUMAN	ALOX15	74.76	2.6997
6	8	sp|A8K855|EFCB7_HUMAN	EFCAB7	71.94	2.6757
6	8	sp|Q0VFZ6|CC173_HUMAN	CCDC173	66.36	2.5925
6	8	sp|P52209|6PGD_HUMAN	PGD	53.11	2.5157
6	7	sp|P00352|AL1A1_HUMAN	ALDH1A1	54.83	3.6521
6	7	sp|O43707|ACTN4_HUMAN	ACTN4	104.79	3.3162
6	7	sp|P06733|ENOA_HUMAN	ENO1	47.14	3.0692
6	7	sp|Q8WUM4|PDC6I_HUMAN	PDCD6IP	95.96	2.9776
6	7	sp|Q86XW9|TXND6_HUMAN	NME9	36.83	2.9627
6	7	sp|Q96N23|CFA54_HUMAN	CFAP54	351.74	2.911
6	7	sp|Q9H4K1|RIBC2_HUMAN	RIBC2	37.04	2.802
6	7	sp|Q502W6|VWA3B_HUMAN	VWA3B	145.66	2.7093
6	7	sp|P49748|ACADV_HUMAN	ACADVL	70.35	2.42
6	7	sp|Q8IYR0|CF206_HUMAN	CFAP206	71.15	2.1583
6	7	sp|P00966|ASSY_HUMAN	ASS1	46.5	2.0184
6	6	sp|Q9H0I3|CC113_HUMAN	CCDC113	44.19	3.7019
6	6	sp|Q7Z406|MYH14_HUMAN	MYH14	227.73	3.6508
6	6	sp|O15144|ARPC2_HUMAN	ARPC2	34.31	2.7757
6	6	sp|Q9Y230|RUVB2_HUMAN	RUVBL2	51.12	2.4278
5	23	sp|P63261|ACTG_HUMAN	ACTG1	41.77	2.6715
5	12	sp|P11021|GRP78_HUMAN	HSPA5	72.29	3.5558
5	11	sp|P80188|NGAL_HUMAN	LCN2	22.57	3.3904
5	11	sp|P43353|AL3B1_HUMAN	ALDH3B1	51.81	3.3202
5	11	sp|P62987|RL40_HUMAN	UBA52	14.72	2.7984
5	10	sp|P56597|NDK5_HUMAN	NME5	24.22	2.7547
5	10	sp|P33778|H2B1B_HUMAN	HIST1H2BB	13.94	2.3713
5	9	sp|Q96IM9|DYDC2_HUMAN	DYDC2	20.57	2.9389
5	9	sp|Q6ZQR2|CFA77_HUMAN	CFAP77	36.48	2.3026
5	8	sp|Q58FF8|H90B2_HUMAN	HSP90AB2P	44.32	2.7563
5	8	sp|Q9GZS0|DNAI2_HUMAN	DNAI2	68.78	2.4816
5	7	sp|O15195|VILL_HUMAN	VILL	95.85	3.9144
5	7	sp|Q14764|MVP_HUMAN	MVP	99.27	3.2095
5	7	sp|P06576|ATPB_HUMAN	ATP5B	56.52	3.1359
5	7	sp|O14745|NHRF1_HUMAN	SLC9A3R1	38.84	3.0846
5	7	sp|P42685|FRK_HUMAN	FRK	58.22	2.8329
5	7	sp|P30101|PDIA3_HUMAN	PDIA3	56.75	2.3985
5	6	sp|A2VCK2|DCD2B_HUMAN	DCDC2B	37.64	4.6345
5	6	sp|Q9Y2Q3|GSTK1_HUMAN	GSTK1	25.48	3.3808
5	6	sp|Q9Y277|VDAC3_HUMAN	VDAC3	30.64	3.2679
5	6	sp|Q5T5A4|CA194_HUMAN	C1orf194	19.34	3.2332
5	6	sp|Q4LDG9|DNAL1_HUMAN	DNAL1	21.52	3.1921
5	6	sp|P49327|FAS_HUMAN	FASN	273.25	3.0802
5	6	sp|Q1MSJ5|CSPP1_HUMAN	CSPP1	145.43	3.0445
5	6	sp|O43795|MYO1B_HUMAN	MYO1B	131.9	2.9743
5	6	sp|Q6NUN7|CK063_HUMAN	C11orf63	88.51	2.9217
5	6	sp|Q9H4A4|AMPB_HUMAN	RNPEP	72.55	2.8006
5	6	sp|P13861|KAP2_HUMAN	PRKAR2A	45.49	2.7625
5	6	sp|P07237|PDIA1_HUMAN	P4HB	57.08	2.5292
5	6	sp|Q8IVF4|DYH10_HUMAN	DNAH10	514.51	2.5043
5	6	sp|Q5T0N1|CFA70_HUMAN	CFAP70	125.64	2.4972
5	6	sp|P14625|ENPL_HUMAN	HSP90B1	92.41	2.403
5	5	sp|Q8TCX1|DC2L1_HUMAN	DYNC2LI1	39.6	3.2972
5	5	tr|H0Y853|H0Y853_HUMAN	CFAP44	115.99	2.9231
5	5	sp|A8MT70|ZBBX_HUMAN	ZBBX	91.37	2.8769
5	5	sp|Q5TID7|CC181_HUMAN	CCDC181	60.07	2.6382
5	5	sp|P17931|LEG3_HUMAN	LGALS3	26.14	2.4833
5	5	sp|Q8IXS2|CCD65_HUMAN	CCDC65	57.26	2.4476
5	5	sp|Q8TD57|DYH3_HUMAN	DNAH3	470.47	2.1876
4	39	sp|Q96E40|SACA9_HUMAN	SPACA9	25.15	3.3511
4	33	sp|P62805|H4_HUMAN	HIST1H4A	11.36	2.43
4	20	sp|P62879|GBB2_HUMAN	GNB2	37.31	2.1963
4	14	sp|P04792|HSPB1_HUMAN	HSPB1	22.77	3.9404
4	14	sp|P31946|1433B_HUMAN	YWHAB	28.06	3.2767
4	12	sp|P54652|HSP72_HUMAN	HSPA2	69.98	2.6644
4	11	sp|O00299|CLIC1_HUMAN	CLIC1	26.91	2.9755
4	9	sp|Q9Y6A4|CFA20_HUMAN	CFAP20	22.76	2.3417
4	8	sp|Q9Y366|IFT52_HUMAN	IFT52	49.68	3.5632
4	7	sp|P56715|RP1_HUMAN	RP1	240.51	2.2651
4	6	sp|Q86VQ0|LCA5_HUMAN	LCA5	80.51	3.5651
4	6	sp|P04844|RPN2_HUMAN	RPN2	69.24	3.3985
4	6	sp|Q9Y4P9|SPEF1_HUMAN	SPEF1	26.97	3.2435
4	6	sp|O75083|WDR1_HUMAN	WDR1	66.15	3.0892
4	6	sp|Q6IPM2|IQCE_HUMAN	IQCE	77.25	2.8683
4	6	sp|Q9BPW9|DHRS9_HUMAN	DHRS9	35.2	2.7529
4	6	sp|P00751|CFAB_HUMAN	CFB	85.48	2.7113
4	6	sp|Q8NA56|TTC29_HUMAN	TTC29	55.05	2.2206
4	6	sp|Q9UBC9|SPRR3_HUMAN	SPRR3	18.14	2.1647
4	6	sp|Q8IY82|DRC7_HUMAN	DRC7	103.43	2.1319
4	5	sp|Q92598|HS105_HUMAN	HSPH1	96.8	3.9068
4	5	sp|Q8N7U6|EFHB_HUMAN	EFHB	93.74	3.4349
4	5	sp|Q2M329|CCD96_HUMAN	CCDC96	62.67	3.3207
4	5	sp|A2IDD5|CCD78_HUMAN	CCDC78	48.49	3.3035
4	5	sp|Q04917|1433F_HUMAN	YWHAH	28.2	3.1814
4	5	sp|Q15019|SEPT2_HUMAN	SEPT2	41.46	3.0051
4	5	sp|O75874|IDHC_HUMAN	IDH1	46.63	2.6972
4	5	sp|Q58FF6|H90B4_HUMAN	HSP90AB4P	58.23	2.5399
4	5	sp|P43490|NAMPT_HUMAN	NAMPT	55.49	2.3949
4	4	sp|Q9BYV8|CEP41_HUMAN	CEP41	41.34	3.5696
4	4	sp|P38646|GRP75_HUMAN	HSPA9	73.63	3.4672
4	4	sp|Q6Q759|SPG17_HUMAN	SPAG17	251.58	3.3688
4	4	sp|Q9BVA0|KTNB1_HUMAN	KATNB1	72.29	3.2738
4	4	sp|Q96DY2|IQCD_HUMAN	IQCD	52.33	3.1718
4	4	sp|Q7Z4L5|TT21B_HUMAN	TTC21B	150.84	3.0834
4	4	sp|P60842|IF4A1_HUMAN	EIF4A1	46.12	3.0138
4	4	sp|P05023|AT1A1_HUMAN	ATP1A1	112.82	2.8455
4	4	sp|Q9H223|EHD4_HUMAN	EHD4	61.14	2.8349
4	4	sp|P05091|ALDH2_HUMAN	ALDH2	56.35	2.8235
4	4	sp|Q96LP2|FA81B_HUMAN	FAM81B	52	2.7976
4	4	sp|A6NL82|F183A_HUMAN	FAM183A	15.99	2.7794
4	4	sp|P15559|NQO1_HUMAN	NQO1	30.85	2.7273
4	4	sp|P23396|RS3_HUMAN	RPS3	26.67	2.7124
4	4	sp|Q96EX3|WDR34_HUMAN	WDR34	57.76	2.5853
4	4	sp|Q96KP4|CNDP2_HUMAN	CNDP2	52.84	2.5297
4	4	sp|P00338|LDHA_HUMAN	LDHA	36.67	2.4469
4	4	sp|P13073|COX41_HUMAN	COX4I1	19.56	2.3679
4	4	sp|O94832|MYO1D_HUMAN	MYO1D	116.13	2.3064
4	4	sp|A6NCI4|VWA3A_HUMAN	VWA3A	133.93	1.9123
3	20	sp|P04406|G3P_HUMAN	GAPDH	36.03	2.2395
3	13	sp|P63104|1433Z_HUMAN	YWHAZ	27.73	4.3961
3	11	sp|P63167|DYL1_HUMAN	DYNLL1	10.36	2.4778
3	7	sp|P31949|S10AB_HUMAN	S100A11	11.73	2.4567
3	6	sp|P21397|AOFA_HUMAN	MAOA	59.64	5.0703
3	6	sp|Q9Y6C9|MTCH2_HUMAN	MTCH2	33.31	3.425
3	6	sp|P61204|ARF3_HUMAN	ARF3	20.59	3.3601
3	6	sp|A8MTA8|F166B_HUMAN	FAM166B	30.56	3.3292
3	6	sp|P60174|TPIS_HUMAN	TPI1	30.77	3.1937
3	5	sp|Q96NY7|CLIC6_HUMAN	CLIC6	72.97	3.9674
3	5	sp|P29401|TKT_HUMAN	TKT	67.83	3.7611
3	5	sp|Q9H069|DRC3_HUMAN	DRC3	61.02	3.6184
3	5	sp|P04080|CYTB_HUMAN	CSTB	11.13	3.5982
3	5	sp|P52907|CAZA1_HUMAN	CAPZA1	32.9	3.423
3	5	sp|Q13162|PRDX4_HUMAN	PRDX4	30.52	3.0238
3	5	sp|P08238|HS90B_HUMAN	HSP90AB1	83.21	3.0032
3	5	sp|P27105|STOM_HUMAN	STOM	31.71	2.9508
3	5	sp|Q8TAV4|STML3_HUMAN	STOML3	32.12	2.8196
3	5	sp|Q6P656|CF161_HUMAN	CFAP161	34.27	2.7177
3	5	sp|P27824|CALX_HUMAN	CANX	67.53	2.6743
3	5	sp|P04843|RPN1_HUMAN	RPN1	68.53	2.5856
3	5	sp|P07737|PROF1_HUMAN	PFN1	15.04	2.4594
3	5	sp|P52895|AK1C2_HUMAN	AKR1C2	36.71	2.273
3	5	sp|Q8IYT4|KATL2_HUMAN	KATNAL2	61.21	2.2705
3	4	sp|P06748|NPM_HUMAN	NPM1	32.55	4.0139
3	4	sp|P16152|CBR1_HUMAN	CBR1	30.36	3.7352
3	4	sp|P40925|MDHC_HUMAN	MDH1	36.4	3.5045
3	4	sp|Q8N443|RIBC1_HUMAN	RIBC1	43.99	3.4276
3	4	sp|Q15506|SP17_HUMAN	SPA17	17.4	3.2907
3	4	sp|P04075|ALDOA_HUMAN	ALDOA	39.4	3.2671
3	4	sp|P30044|PRDX5_HUMAN	PRDX5	22.07	3.2366
3	4	sp|P07355|ANXA2_HUMAN	ANXA2	38.58	3.1112
3	4	sp|P40926|MDHM_HUMAN	MDH2	35.48	2.9696
3	4	sp|P48735|IDHP_HUMAN	IDH2	50.88	2.9608
3	4	sp|Q9NP55|BPIA1_HUMAN	BPIFA1	26.7	2.9206
3	4	sp|P98160|PGBM_HUMAN	HSPG2	468.53	2.8161
3	4	tr|F8W6I9|F8W6I9_HUMAN	ANKRD42	57.97	2.6932
3	4	sp|P62834|RAP1A_HUMAN	RAP1A	20.97	2.6821
3	4	sp|Q5VTH2|FLTOP_HUMAN	CFAP126	19.28	2.6672
3	4	sp|P58107|EPIPL_HUMAN	EPPK1	555.28	2.6421
3	4	sp|P40394|ADH7_HUMAN	ADH7	41.45	2.6285
3	4	sp|Q9H190|SDCB2_HUMAN	SDCBP2	31.57	2.5845
3	4	sp|Q96AJ1|CLUA1_HUMAN	CLUAP1	48.09	2.5701
3	4	sp|P62280|RS11_HUMAN	RPS11	18.42	2.2989
3	4	sp|Q15363|TMED2_HUMAN	TMED2	22.75	2.2517
3	4	sp|P61026|RAB10_HUMAN	RAB10	22.53	2.1807
3	4	sp|P07099|HYEP_HUMAN	EPHX1	52.91	1.9331
3	3	sp|Q8N9B4|ANR42_HUMAN	ANKRD42	43.02	4.2436
3	3	sp|Q15833|STXB2_HUMAN	STXBP2	66.41	3.9785
3	3	sp|P55795|HNRH2_HUMAN	HNRNPH2	49.23	3.7263
3	3	sp|P52565|GDIR1_HUMAN	ARHGDIA	23.19	3.7084
3	3	sp|P36957|ODO2_HUMAN	DLST	48.72	3.6786
3	3	sp|Q7Z5V6|PPR32_HUMAN	PPP1R32	47.27	3.6647
3	3	sp|P07858|CATB_HUMAN	CTSB	37.8	3.5693
3	3	sp|Q5VTT2|CI135_HUMAN	C9orf135	26.43	3.551
3	3	sp|O96008|TOM40_HUMAN	TOMM40	37.87	3.3011
3	3	sp|P11177|ODPB_HUMAN	PDHB	39.21	3.2914
3	3	sp|Q8NDM7|CFA43_HUMAN	CFAP43	191.86	3.2905
3	3	sp|P30085|KCY_HUMAN	CMPK1	22.21	3.2349
3	3	sp|Q9H095|IQCG_HUMAN	IQCG	51.89	3.2192
3	3	sp|P13804|ETFA_HUMAN	ETFA	35.06	3.1524
3	3	sp|Q96MT7|CFA44_HUMAN	CFAP44	111.66	3.0276
3	3	sp|Q00325|MPCP_HUMAN	SLC25A3	40.07	3.0168
3	3	sp|Q16822|PCKGM_HUMAN	PCK2	70.68	3.0003
3	3	sp|P42704|LPPRC_HUMAN	LRPPRC	157.81	2.8941
3	3	sp|P23526|SAHH_HUMAN	AHCY	47.69	2.8901
3	3	sp|Q6PF18|MORN3_HUMAN	MORN3	27.57	2.8484
3	3	sp|Q09666|AHNK_HUMAN	AHNAK	628.7	2.8239
3	3	sp|Q9H7X7|IFT22_HUMAN	IFT22	20.82	2.8198
3	3	sp|P02545|LMNA_HUMAN	LMNA	74.09	2.8079
3	3	sp|P04632|CPNS1_HUMAN	CAPNS1	28.3	2.7924
3	3	sp|P06744|G6PI_HUMAN	GPI	63.11	2.7843
3	3	sp|P22314|UBA1_HUMAN	UBA1	117.77	2.7669
3	3	sp|Q5JR98|TC1D4_HUMAN	TCTEX1D4	23.34	2.7253
3	3	sp|P29992|GNA11_HUMAN	GNA11	42.1	2.7246
3	3	sp|P28838|AMPL_HUMAN	LAP3	56.13	2.7195
3	3	sp|Q15907|RB11B_HUMAN	RAB11B	24.47	2.7093
3	3	sp|P53621|COPA_HUMAN	COPA	138.26	2.6645
3	3	sp|P47756|CAPZB_HUMAN	CAPZB	31.33	2.626
3	3	sp|Q6ZMT9|DTHD1_HUMAN	DTHD1	88.27	2.6212
3	3	sp|O14645|IDLC_HUMAN	DNALI1	29.64	2.5963
3	3	sp|A8K2U0|A2ML1_HUMAN	A2ML1	161	2.5482
3	3	sp|Q7Z4S6|KI21A_HUMAN	KIF21A	187.06	2.5429
3	3	sp|Q8TBZ2|MYBPP_HUMAN	MYCBPAP	108.09	2.5338
3	3	sp|P14927|QCR7_HUMAN	UQCRB	13.52	2.5322
3	3	sp|Q9UHQ9|NB5R1_HUMAN	CYB5R1	34.07	2.5169
3	3	sp|Q7Z2K6|ERMP1_HUMAN	ERMP1	100.17	2.5148
3	3	sp|P30153|2AAA_HUMAN	PPP2R1A	65.27	2.4751
3	3	sp|P29728|OAS2_HUMAN	OAS2	82.38	2.4584
3	3	sp|Q8N456|LRC18_HUMAN	LRRC18	29.72	2.4481
3	3	sp|Q0VF49|K2012_HUMAN	KIAA2012	135.22	2.3752
3	3	sp|P07384|CAN1_HUMAN	CAPN1	81.84	2.3524
3	3	sp|Q9Y6R7|FCGBP_HUMAN	FCGBP	571.64	2.342
3	3	sp|P0C881|R10B1_HUMAN	RSPH10B	100.57	2.2582
3	3	sp|O60218|AK1BA_HUMAN	AKR1B10	36	2.2528
3	3	sp|P30043|BLVRB_HUMAN	BLVRB	22.11	2.1948
3	3	sp|P55084|ECHB_HUMAN	HADHB	51.26	2.1567
3	3	sp|P57735|RAB25_HUMAN	RAB25	23.48	1.849
3	3	sp|P08263|GSTA1_HUMAN	GSTA1	25.61	1.8009
2	10	sp|P68363|TBA1B_HUMAN	TUBA1B	50.12	3.3814
2	10	sp|Q9BVA1|TBB2B_HUMAN	TUBB2B	49.92	2.726
2	6	sp|P09972|ALDOC_HUMAN	ALDOC	39.43	3.9961
2	5	sp|P09211|GSTP1_HUMAN	GSTP1	23.34	4.0642
2	5	sp|P06703|S10A6_HUMAN	S100A6	10.17	2.0972
2	4	sp|Q96FW1|OTUB1_HUMAN	OTUB1	31.26	3.8059
2	4	sp|Q14254|FLOT2_HUMAN	FLOT2	47.03	3.4571
2	4	sp|P28288|ABCD3_HUMAN	ABCD3	75.43	3.4141
2	4	sp|Q5T124|UBX11_HUMAN	UBXN11	57.34	3.202
2	4	sp|P07437|TBB5_HUMAN	TUBB	49.64	3.1982
2	4	sp|C9JRZ8|AK1BF_HUMAN	AKR1B15	36.51	3.1008
2	4	sp|Q8N0W5|IQCK_HUMAN	IQCK	33.27	3.0954
2	4	sp|P50148|GNAQ_HUMAN	GNAQ	42.12	3.0822
2	4	sp|Q8NHS0|DNJB8_HUMAN	DNAJB8	25.67	2.5903
2	4	sp|P62820|RAB1A_HUMAN	RAB1A	22.66	2.466
2	4	sp|Q13938|CAYP1_HUMAN	CAPS	20.95	2.4332
2	3	sp|P30038|AL4A1_HUMAN	ALDH4A1	61.68	3.8685
2	3	sp|Q9HC07|TM165_HUMAN	TMEM165	34.88	3.8597
2	3	sp|Q6ZTQ4|CDHR3_HUMAN	CDHR3	97.92	3.679
2	3	sp|P11766|ADHX_HUMAN	ADH5	39.7	3.5253
2	3	sp|P04899|GNAI2_HUMAN	GNAI2	40.43	3.4982
2	3	sp|P40199|CEAM6_HUMAN	CEACAM6	37.17	3.4017
2	3	sp|Q7Z4T9|CFA91_HUMAN	MAATS1	70.95	3.3462
2	3	sp|Q9BW83|IFT27_HUMAN	IFT27	20.47	3.3031
2	3	sp|P30740|ILEU_HUMAN	SERPINB1	42.71	3.1758
2	3	sp|Q9H4G4|GAPR1_HUMAN	GLIPR2	17.21	3.1324
2	3	sp|Q5THR3|EFCB6_HUMAN	EFCAB6	172.82	3.0399
2	3	sp|Q8N1D5|CA158_HUMAN	C1orf158	23.05	2.8914
2	3	sp|Q00839|HNRPU_HUMAN	HNRNPU	90.53	2.8691
2	3	sp|Q15773|MLF2_HUMAN	MLF2	28.13	2.8545
2	3	sp|P05141|ADT2_HUMAN	SLC25A5	32.83	2.8058
2	3	sp|P49755|TMEDA_HUMAN	TMED10	24.96	2.8039
2	3	sp|P61981|1433G_HUMAN	YWHAG	28.28	2.7633
2	3	tr|A1A4E9|A1A4E9_HUMAN	KRT13	49.56	2.6112
2	3	sp|Q9UJS0|CMC2_HUMAN	SLC25A13	74.13	2.579
2	3	sp|Q9H0E2|TOLIP_HUMAN	TOLLIP	30.26	2.563
2	3	sp|P08758|ANXA5_HUMAN	ANXA5	35.91	2.5427
2	3	sp|P31947|1433S_HUMAN	SFN	27.76	2.5384
2	3	sp|Q13011|ECH1_HUMAN	ECH1	35.79	2.4979
2	3	sp|P68366|TBA4A_HUMAN	TUBA4A	49.89	2.4702
2	3	sp|P31513|FMO3_HUMAN	FMO3	59.99	2.3707
2	3	sp|P18085|ARF4_HUMAN	ARF4	20.5	2.3274
2	3	sp|P37802|TAGL2_HUMAN	TAGLN2	22.38	2.3046
2	3	sp|Q13148|TADBP_HUMAN	TARDBP	44.71	1.8529
2	2	sp|Q99714|HCD2_HUMAN	HSD17B10	26.91	4.9902
2	2	sp|P12277|KCRB_HUMAN	CKB	42.62	4.8785
2	2	sp|Q8IZ02|LRC34_HUMAN	LRRC34	46.35	4.5224
2	2	sp|P63172|DYLT1_HUMAN	DYNLT1	12.44	4.1931
2	2	sp|P14868|SYDC_HUMAN	DARS	57.1	4.1492
2	2	sp|Q9NQ48|LZTL1_HUMAN	LZTFL1	34.57	4.0589
2	2	sp|Q9HCY8|S10AE_HUMAN	S100A14	11.65	3.9666
2	2	sp|Q01813|PFKAP_HUMAN	PFKP	85.54	3.7696
2	2	sp|Q9UM54|MYO6_HUMAN	MYO6	149.6	3.7188
2	2	sp|P09238|MMP10_HUMAN	MMP10	54.12	3.6233
2	2	sp|P31930|QCR1_HUMAN	UQCRC1	52.61	3.5812
2	2	sp|Q53EV4|LRC23_HUMAN	LRRC23	39.74	3.5449
2	2	sp|Q07812|BAX_HUMAN	BAX	21.17	3.5218
2	2	sp|Q5VZ52|MORN5_HUMAN	MORN5	18.72	3.511
2	2	sp|Q9UJZ1|STML2_HUMAN	STOML2	38.51	3.5038
2	2	sp|Q01628|IFM3_HUMAN	IFITM3	14.62	3.5
2	2	sp|P24666|PPAC_HUMAN	ACP1	18.03	3.4881
2	2	sp|Q8IYW2|CFA46_HUMAN	CFAP46	303.31	3.4803
2	2	sp|Q01518|CAP1_HUMAN	CAP1	51.87	3.4059
2	2	sp|P35237|SPB6_HUMAN	SERPINB6	42.59	3.3483
2	2	sp|P39656|OST48_HUMAN	DDOST	50.77	3.348
2	2	sp|P09543|CN37_HUMAN	CNP	47.55	3.336
2	2	sp|Q2TAC6|KIF19_HUMAN	KIF19	111.26	3.312
2	2	sp|Q16666|IF16_HUMAN	IFI16	88.2	3.2679
2	2	sp|Q07021|C1QBP_HUMAN	C1QBP	31.34	3.2652
2	2	sp|P55072|TERA_HUMAN	VCP	89.27	3.2464
2	2	sp|P55042|RAD_HUMAN	RRAD	33.22	3.2305
2	2	sp|Q9BW30|TPPP3_HUMAN	TPPP3	18.97	3.2188
2	2	sp|Q16851|UGPA_HUMAN	UGP2	56.9	3.2127
2	2	sp|Q8N4P6|LRC71_HUMAN	LRRC71	61.79	3.2098
2	2	sp|P62330|ARF6_HUMAN	ARF6	20.07	3.1914
2	2	sp|P51572|BAP31_HUMAN	BCAP31	27.97	3.1491
2	2	sp|P11234|RALB_HUMAN	RALB	23.39	3.1308
2	2	sp|P07327|ADH1A_HUMAN	ADH1A	39.83	3.1305
2	2	sp|P35609|ACTN2_HUMAN	ACTN2	103.79	3.0818
2	2	sp|P07195|LDHB_HUMAN	LDHB	36.62	3.0104
2	2	sp|P34932|HSP74_HUMAN	HSPA4	94.27	3.0047
2	2	sp|Q8TC12|RDH11_HUMAN	RDH11	35.36	2.9708
2	2	sp|O43490|PROM1_HUMAN	PROM1	97.14	2.9683
2	2	sp|Q9Y265|RUVB1_HUMAN	RUVBL1	50.2	2.9587
2	2	sp|Q86VH2|KIF27_HUMAN	KIF27	160.18	2.9348
2	2	sp|P49257|LMAN1_HUMAN	LMAN1	57.51	2.9249
2	2	sp|O95571|ETHE1_HUMAN	ETHE1	27.86	2.8971
2	2	sp|Q9UHD8|SEPT9_HUMAN	2021-09-09	65.36	2.8868
2	2	sp|P18124|RL7_HUMAN	RPL7	29.21	2.872
2	2	sp|P21980|TGM2_HUMAN	TGM2	77.28	2.8681
2	2	sp|O75477|ERLN1_HUMAN	ERLIN1	38.9	2.8673
2	2	sp|P60660|MYL6_HUMAN	MYL6	16.92	2.8662
2	2	sp|Q14204|DYHC1_HUMAN	DYNC1H1	532.07	2.8596
2	2	sp|P49788|TIG1_HUMAN	RARRES1	33.26	2.8446
2	2	sp|P35232|PHB_HUMAN	PHB	29.79	2.8168
2	2	sp|P22392|NDKB_HUMAN	NME2	17.29	2.801
2	2	sp|P08865|RSSA_HUMAN	RPSA	32.83	2.7472
2	2	sp|P63096|GNAI1_HUMAN	GNAI1	40.34	2.7463
2	2	sp|O95573|ACSL3_HUMAN	ACSL3	80.37	2.7412
2	2	sp|P23284|PPIB_HUMAN	PPIB	23.73	2.7208
2	2	sp|P12429|ANXA3_HUMAN	ANXA3	36.35	2.708
2	2	sp|Q8IZ07|AN13A_HUMAN	ANKRD13A	67.58	2.7014
2	2	sp|O94967|WDR47_HUMAN	WDR47	101.88	2.6813
2	2	sp|Q99828|CIB1_HUMAN	CIB1	21.69	2.673
2	2	sp|P61978|HNRPK_HUMAN	HNRNPK	50.94	2.6699
2	2	sp|P36955|PEDF_HUMAN	SERPINF1	46.28	2.6535
2	2	sp|P61160|ARP2_HUMAN	ACTR2	44.73	2.6446
2	2	sp|Q99805|TM9S2_HUMAN	TM9SF2	75.73	2.644
2	2	sp|Q5W041|ARMC3_HUMAN	ARMC3	96.34	2.6398
2	2	sp|O75386|TULP3_HUMAN	TULP3	49.61	2.6132
2	2	sp|O00560|SDCB1_HUMAN	SDCBP	32.42	2.6124
2	2	sp|Q9H3Z4|DNJC5_HUMAN	DNAJC5	22.13	2.5687
2	2	sp|P62826|RAN_HUMAN	RAN	24.41	2.5576
2	2	sp|P07203|GPX1_HUMAN	GPX1	22.08	2.5533
2	2	sp|P38117|ETFB_HUMAN	ETFB	27.83	2.5382
2	2	sp|Q5TEA3|CT194_HUMAN	C20orf194	132.2	2.5345
2	2	sp|Q8N4P2|TT30B_HUMAN	TTC30B	76.05	2.4934
2	2	sp|Q9Y266|NUDC_HUMAN	NUDC	38.22	2.4906
2	2	tr|E9PG32|E9PG32_HUMAN	DNAH12	454.03	2.4772
2	2	sp|B2RXH8|HNRC2_HUMAN	HNRNPCL2	32.05	2.4667
2	2	sp|P62937|PPIA_HUMAN	PPIA	18	2.4314
2	2	sp|Q5T601|AGRF1_HUMAN	ADGRF1	101.3	2.4091
2	2	sp|Q15370|ELOB_HUMAN	ELOB	13.12	2.4036
2	2	sp|Q93079|H2B1H_HUMAN	HIST1H2BH	13.88	2.3651
2	2	sp|Q08211|DHX9_HUMAN	DHX9	140.87	2.3629
2	2	sp|P20339|RAB5A_HUMAN	RAB5A	23.64	2.3579
2	2	sp|O75131|CPNE3_HUMAN	CPNE3	60.09	2.3496
2	2	sp|Q9Y3Z3|SAMH1_HUMAN	SAMHD1	72.15	2.3155
2	2	sp|P02452|CO1A1_HUMAN	COL1A1	138.86	2.3089
2	2	sp|Q9P2H0|CE126_HUMAN	CEP126	125.79	2.3026
2	2	sp|P62249|RS16_HUMAN	RPS16	16.44	2.2087
2	2	sp|P51149|RAB7A_HUMAN	RAB7A	23.47	2.2081
2	2	sp|P55786|PSA_HUMAN	NPEPPS	103.21	2.1816
2	2	sp|P36542|ATPG_HUMAN	ATP5C1	32.98	2.1619
2	2	sp|Q9H845|ACAD9_HUMAN	ACAD9	68.72	2.1614
2	2	sp|O14983|AT2A1_HUMAN	ATP2A1	110.18	2.1519
2	2	sp|P22570|ADRO_HUMAN	FDXR	53.8	2.1479
2	2	sp|Q8NEN0|ARMC2_HUMAN	ARMC2	96.81	2.1472
2	2	sp|P46781|RS9_HUMAN	RPS9	22.58	2.1309
2	2	sp|Q14697|GANAB_HUMAN	GANAB	106.81	2.1144
2	2	sp|Q99536|VAT1_HUMAN	VAT1	41.89	2.0934
2	2	sp|P49902|5NTC_HUMAN	NT5C2	64.93	2.0613
2	2	sp|O15523|DDX3Y_HUMAN	DDX3Y	73.11	2.0504
2	2	sp|Q9P2R7|SUCB1_HUMAN	SUCLA2	50.29	1.9875
2	2	sp|P25786|PSA1_HUMAN	PSMA1	29.54	1.968
2	2	sp|P12532|KCRU_HUMAN	CKMT1A	47.01	1.834
1	17	sp|P25815|S100P_HUMAN	S100P	10.39	3.0486
1	6	sp|P68032|ACTC_HUMAN	ACTC1	41.99	2.879
1	5	sp|Q6UXB3|LYPD2_HUMAN	LYPD2	13.11	2.7538
1	4	sp|P13987|CD59_HUMAN	CD59	14.17	2.9427
1	3	tr|C7DJS2|C7DJS2_HUMAN	GSTP1	16.66	4.4752
1	3	sp|Q7Z5L0|VMO1_HUMAN	VMO1	21.52	3.7436
1	3	sp|P52597|HNRPF_HUMAN	HNRNPF	45.64	3.4005
1	3	sp|P36969|GPX4_HUMAN	GPX4	22.16	3.1571
1	3	sp|P61313|RL15_HUMAN	RPL15	24.13	2.8336
1	3	sp|Q4LE39|ARI4B_HUMAN	ARID4B	147.72	2.2334
1	2	sp|P52943|CRIP2_HUMAN	CRIP2	22.48	4.476
1	2	sp|Q96S97|MYADM_HUMAN	MYADM	35.25	4.2224
1	2	sp|Q04837|SSBP_HUMAN	SSBP1	17.25	4.1982
1	2	sp|P06731|CEAM5_HUMAN	CEACAM5	76.75	3.9909
1	2	sp|Q9H8H3|MET7A_HUMAN	METTL7A	28.3	3.9548
1	2	sp|Q14974|IMB1_HUMAN	KPNB1	97.11	3.9083
1	2	sp|P54136|SYRC_HUMAN	RARS	75.33	3.8761
1	2	sp|A6H8M9|CDHR4_HUMAN	CDHR4	85.77	3.7259
1	2	sp|Q53GD3|CTL4_HUMAN	SLC44A4	79.2	3.7003
1	2	sp|P50570|DYN2_HUMAN	DNM2	98	3.5562
1	2	sp|Q9H0F7|ARL6_HUMAN	ARL6	21.08	3.4903
1	2	sp|Q8TF09|DLRB2_HUMAN	DYNLRB2	10.85	3.4863
1	2	sp|Q9BRQ4|CK070_HUMAN	C11orf70	30.84	3.4754
1	2	sp|Q8NFV4|ABHDB_HUMAN	ABHD11	34.67	3.4039
1	2	sp|P11498|PYC_HUMAN	PC	129.55	3.4033
1	2	sp|P11233|RALA_HUMAN	RALA	23.55	3.3983
1	2	sp|Q8IYE0|CC146_HUMAN	CCDC146	112.74	3.3934
1	2	sp|Q6UXY8|TMC5_HUMAN	TMC5	114.72	3.2203
1	2	tr|H0Y942|H0Y942_HUMAN	FAM81B	6.19	3.2176
1	2	sp|Q9P035|HACD3_HUMAN	HACD3	43.13	3.2059
1	2	sp|Q8IXY8|PPIL6_HUMAN	PPIL6	35.21	3.1436
1	2	sp|P52272|HNRPM_HUMAN	HNRNPM	77.46	3.1143
1	2	sp|P43897|EFTS_HUMAN	TSFM	35.37	3.0738
1	2	sp|P11586|C1TC_HUMAN	MTHFD1	101.5	3.0621
1	2	sp|Q9UFD9|RIM3A_HUMAN	RIMBP3	180.6	2.987
1	2	sp|P32119|PRDX2_HUMAN	PRDX2	21.88	2.979
1	2	sp|P23528|COF1_HUMAN	CFL1	18.49	2.9049
1	2	sp|P48448|AL3B2_HUMAN	ALDH3B2	42.61	2.9026
1	2	sp|P00387|NB5R3_HUMAN	CYB5R3	34.21	2.8669
1	2	sp|Q3SYG4|PTHB1_HUMAN	BBS9	99.22	2.521
1	2	sp|Q10472|GALT1_HUMAN	GALNT1	64.18	2.4677
1	2	sp|Q9P2J5|SYLC_HUMAN	LARS	134.38	2.4561
1	2	sp|Q58FF7|H90B3_HUMAN	HSP90AB3P	68.28	2.4312
1	2	sp|P31997|CEAM8_HUMAN	CEACAM8	38.13	2.3994
1	2	sp|Q8N335|GPD1L_HUMAN	GPD1L	38.39	2.3613
1	2	sp|O75964|ATP5L_HUMAN	ATP5L	11.42	2.3366
1	2	sp|P20340|RAB6A_HUMAN	RAB6A	23.58	2.2781
1	2	sp|O60391|NMD3B_HUMAN	GRIN3B	112.92	2.1107
1	2	sp|Q96IX5|USMG5_HUMAN	USMG5	6.45	2.1065
1	2	sp|Q9HC84|MUC5B_HUMAN	MUC5B	595.96	1.9874
1	2	sp|P36952|SPB5_HUMAN	SERPINB5	42.07	1.9789
1	1	sp|B2RC85|R10B2_HUMAN	RSPH10B2	100.48	5.0888
1	1	sp|P30084|ECHM_HUMAN	ECHS1	31.37	5.0051
1	1	sp|Q15369|ELOC_HUMAN	ELOC	12.46	4.78
1	1	sp|Q9NP97|DLRB1_HUMAN	DYNLRB1	10.91	4.754
1	1	sp|O00764|PDXK_HUMAN	PDXK	35.08	4.7428
1	1	sp|Q15365|PCBP1_HUMAN	PCBP1	37.47	4.7127
1	1	sp|O60308|CE104_HUMAN	CEP104	104.38	4.6503
1	1	sp|O75351|VPS4B_HUMAN	VPS4B	49.27	4.616
1	1	sp|Q9NUQ6|SPS2L_HUMAN	SPATS2L	61.69	4.4922
1	1	sp|P26640|SYVC_HUMAN	VARS	140.39	4.4742
1	1	sp|Q96KK5|H2A1H_HUMAN	HIST1H2AH	13.9	4.419
1	1	sp|Q9HBG4|VPP4_HUMAN	ATP6V0A4	96.32	4.3997
1	1	sp|P08195|4F2_HUMAN	SLC3A2	67.95	4.3874
1	1	sp|Q9H6S3|ES8L2_HUMAN	EPS8L2	80.57	4.3598
1	1	sp|A7E2U8|CD047_HUMAN	C4orf47	34.35	4.3567
1	1	sp|P22695|QCR2_HUMAN	UQCRC2	48.41	4.321
1	1	tr|Q8IWP6|Q8IWP6_HUMAN		49.72	4.2701
1	1	sp|Q14166|TTL12_HUMAN	TTLL12	74.36	4.2462
1	1	sp|P31323|KAP3_HUMAN	PRKAR2B	46.27	4.2232
1	1	sp|P08754|GNAI3_HUMAN	GNAI3	40.51	4.2101
1	1	sp|P11310|ACADM_HUMAN	ACADM	46.56	4.075
1	1	sp|Q15185|TEBP_HUMAN	PTGES3	18.69	4.0672
1	1	sp|Q96FZ7|CHMP6_HUMAN	CHMP6	23.47	4.0003
1	1	sp|Q8IY31|IFT20_HUMAN	IFT20	15.27	3.9948
1	1	sp|Q16787|LAMA3_HUMAN	LAMA3	366.41	3.9764
1	1	sp|O75396|SC22B_HUMAN	SEC22B	24.58	3.9573
1	1	sp|Q9H3N1|TMX1_HUMAN	TMX1	31.77	3.9497
1	1	sp|O43396|TXNL1_HUMAN	TXNL1	32.23	3.9424
1	1	tr|A0A087WU51|A0A087WU51_HUMAN	FAM92B	23.48	3.9411
1	1	sp|Q06210|GFPT1_HUMAN	GFPT1	78.76	3.9383
1	1	sp|P13929|ENOB_HUMAN	ENO3	46.96	3.9246
1	1	sp|Q8IWZ6|BBS7_HUMAN	BBS7	80.3	3.9217
1	1	sp|Q10567|AP1B1_HUMAN	AP1B1	104.57	3.8953
1	1	sp|Q9Y365|STA10_HUMAN	STARD10	33.03	3.8507
1	1	sp|Q5VTH9|WDR78_HUMAN	WDR78	94.51	3.8425
1	1	sp|P07910|HNRPC_HUMAN	HNRNPC	33.65	3.8348
1	1	sp|Q969X1|LFG3_HUMAN	TMBIM1	34.58	3.8206
1	1	sp|Q9P1Z9|CC180_HUMAN	CCDC180	190.98	3.81
1	1	sp|Q96HE7|ERO1A_HUMAN	ERO1A	54.36	3.7957
1	1	sp|Q9NR45|SIAS_HUMAN	NANS	40.28	3.7874
1	1	sp|P13489|RINI_HUMAN	RNH1	49.94	3.7846
1	1	tr|A0A1W2PP10|A0A1W2PP10_HUMAN	VPS35	5.36	3.7236
1	1	sp|A6NHL2|TBAL3_HUMAN	TUBAL3	49.88	3.7141
1	1	sp|Q6TDU7|CASC1_HUMAN	CASC1	83.11	3.7138
1	1	sp|Q16181|SEPT7_HUMAN	2021-09-07	50.65	3.7137
1	1	sp|Q6P9G0|CB5D1_HUMAN	CYB5D1	26.67	3.697
1	1	sp|O43520|AT8B1_HUMAN	ATP8B1	143.6	3.6862
1	1	sp|H3BRN8|CO065_HUMAN	C15orf65	13.75	3.6662
1	1	sp|Q8IWG1|WDR63_HUMAN	WDR63	102.87	3.6494
1	1	sp|Q14008|CKAP5_HUMAN	CKAP5	225.35	3.6486
1	1	sp|Q687X5|STEA4_HUMAN	STEAP4	51.95	3.6475
1	1	sp|Q92834|RPGR_HUMAN	RPGR	113.32	3.6374
1	1	sp|P50990|TCPQ_HUMAN	CCT8	59.58	3.6369
1	1	sp|Q14376|GALE_HUMAN	GALE	38.26	3.6301
1	1	sp|Q8TAA3|PSA7L_HUMAN	PSMA8	28.51	3.6269
1	1	sp|Q92599|SEPT8_HUMAN	2021-09-08	55.72	3.6255
1	1	sp|Q9Y5Z4|HEBP2_HUMAN	HEBP2	22.86	3.611
1	1	sp|O60462|NRP2_HUMAN	NRP2	104.79	3.61
1	1	sp|Q96P44|COLA1_HUMAN	COL21A1	99.31	3.6085
1	1	sp|P26641|EF1G_HUMAN	EEF1G	50.09	3.5971
1	1	sp|Q9UHG3|PCYOX_HUMAN	PCYOX1	56.6	3.5775
1	1	sp|P10599|THIO_HUMAN	TXN	11.73	3.5709
1	1	sp|P12814|ACTN1_HUMAN	ACTN1	102.99	3.5416
1	1	sp|Q9H444|CHM4B_HUMAN	CHMP4B	24.93	3.5157
1	1	sp|P47895|AL1A3_HUMAN	ALDH1A3	56.07	3.4859
1	1	sp|A5D8W1|CFA69_HUMAN	CFAP69	105.82	3.4659
1	1	sp|P49419|AL7A1_HUMAN	ALDH7A1	58.45	3.4531
1	1	sp|O94905|ERLN2_HUMAN	ERLIN2	37.82	3.4475
1	1	sp|Q15172|2A5A_HUMAN	PPP2R5A	56.16	3.4256
1	1	sp|Q9NRP7|STK36_HUMAN	STK36	143.9	3.4202
1	1	sp|Q8N0Z6|TTC5_HUMAN	TTC5	48.9	3.4024
1	1	sp|P78344|IF4G2_HUMAN	EIF4G2	102.3	3.3639
1	1	sp|Q6ZQY2|LR74B_HUMAN	LRRC74B	41.6	3.3629
1	1	sp|P35080|PROF2_HUMAN	PFN2	15.04	3.3197
1	1	sp|P53004|BIEA_HUMAN	BLVRA	33.41	3.3097
1	1	sp|P24539|AT5F1_HUMAN	ATP5F1	28.89	3.2879
1	1	sp|Q8NHU2|CFA61_HUMAN	CFAP61	141.26	3.2851
1	1	sp|O95373|IPO7_HUMAN	IPO7	119.44	3.2729
1	1	sp|P78527|PRKDC_HUMAN	PRKDC	468.79	3.2719
1	1	sp|O15066|KIF3B_HUMAN	KIF3B	85.07	3.2708
1	1	sp|P05161|ISG15_HUMAN	ISG15	17.88	3.2579
1	1	sp|Q9C0B2|CFA74_HUMAN	CFAP74	178.48	3.2494
1	1	sp|Q6ZTR7|FA92B_HUMAN	FAM92B	34.73	3.2162
1	1	sp|P21926|CD9_HUMAN	CD9	25.4	3.2102
1	1	sp|P17612|KAPCA_HUMAN	PRKACA	40.56	3.1927
1	1	sp|Q9UFH2|DYH17_HUMAN	DNAH17	511.46	3.1865
1	1	tr|B6ZDN3|B6ZDN3_HUMAN	DCDC1	100.27	3.1761
1	1	sp|P19367|HXK1_HUMAN	HK1	102.42	3.1628
1	1	sp|P57088|TMM33_HUMAN	TMEM33	27.96	3.1369
1	1	sp|O95833|CLIC3_HUMAN	CLIC3	26.63	3.1314
1	1	sp|Q96LY2|CC74B_HUMAN	CCDC74B	41.8	3.128
1	1	sp|P63092|GNAS2_HUMAN	GNAS	45.64	3.1178
1	1	sp|Q9UN76|S6A14_HUMAN	SLC6A14	72.11	3.1153
1	1	sp|Q9BZQ8|NIBAN_HUMAN	FAM129A	103.07	3.1099
1	1	sp|Q9BZE1|RM37_HUMAN	MRPL37	48.09	3.077
1	1	sp|O43822|CU002_HUMAN	C21orf2	28.32	3.0619
1	1	sp|O95336|6PGL_HUMAN	PGLS	27.53	3.0588
1	1	sp|P10768|ESTD_HUMAN	ESD	31.44	3.0512
1	1	sp|P18669|PGAM1_HUMAN	PGAM1	28.79	3.0413
1	1	sp|Q8NFJ9|BBS1_HUMAN	BBS1	65.04	3.0388
1	1	sp|P30049|ATPD_HUMAN	ATP5D	17.48	3.0374
1	1	sp|P49189|AL9A1_HUMAN	ALDH9A1	53.77	3.0283
1	1	sp|Q9H2G2|SLK_HUMAN	SLK	142.61	3.0199
1	1	sp|P35268|RL22_HUMAN	RPL22	14.78	3.0144
1	1	sp|Q8WW35|TC1D2_HUMAN	TCTEX1D2	16.11	3.0076
1	1	sp|Q16774|KGUA_HUMAN	GUK1	21.71	2.9983
1	1	sp|Q14568|HS902_HUMAN	HSP90AA2P	39.34	2.9899
1	1	tr|A0A1B0GTG0|A0A1B0GTG0_HUMAN	C10orf95	23.85	2.9868
1	1	sp|P14324|FPPS_HUMAN	FDPS	48.24	2.9799
1	1	sp|Q16658|FSCN1_HUMAN	FSCN1	54.5	2.9687
1	1	sp|P48507|GSH0_HUMAN	GCLM	30.71	2.9652
1	1	sp|P30048|PRDX3_HUMAN	PRDX3	27.68	2.9517
1	1	sp|P47755|CAZA2_HUMAN	CAPZA2	32.93	2.9502
1	1	sp|Q96C45|ULK4_HUMAN	ULK4	142.35	2.9452
1	1	sp|Q14512|FGFP1_HUMAN	FGFBP1	26.25	2.9445
1	1	sp|O14880|MGST3_HUMAN	MGST3	16.51	2.9263
1	1	sp|Q9Y6M9|NDUB9_HUMAN	NDUFB9	21.82	2.9242
1	1	sp|O75431|MTX2_HUMAN	MTX2	29.74	2.9227
1	1	sp|A6NFE3|EFC10_HUMAN	EFCAB10	14.71	2.9125
1	1	sp|P09525|ANXA4_HUMAN	ANXA4	35.86	2.9045
1	1	sp|Q5VW32|BROX_HUMAN	BROX	46.45	2.8952
1	1	sp|Q6NVY1|HIBCH_HUMAN	HIBCH	43.45	2.8926
1	1	sp|Q14914|PTGR1_HUMAN	PTGR1	35.85	2.8911
1	1	sp|Q8TCT9|HM13_HUMAN	HM13	41.46	2.8872
1	1	sp|P22307|NLTP_HUMAN	SCP2	58.96	2.8741
1	1	sp|Q5T5Y3|CAMP1_HUMAN	CAMSAP1	177.86	2.8629
1	1	sp|Q9Y4L1|HYOU1_HUMAN	HYOU1	111.27	2.8628
1	1	sp|P43243|MATR3_HUMAN	MATR3	94.56	2.8551
1	1	sp|Q9UJ70|NAGK_HUMAN	NAGK	37.35	2.8367
1	1	sp|Q9Y512|SAM50_HUMAN	SAMM50	51.94	2.8187
1	1	sp|Q9UHY7|ENOPH_HUMAN	ENOPH1	28.91	2.8102
1	1	sp|Q96FT9|IFT43_HUMAN	IFT43	23.51	2.8023
1	1	sp|O95757|HS74L_HUMAN	HSPA4L	94.45	2.7972
1	1	sp|Q9NRV9|HEBP1_HUMAN	HEBP1	21.08	2.7801
1	1	sp|O15143|ARC1B_HUMAN	ARPC1B	40.92	2.7784
1	1	sp|O60547|GMDS_HUMAN	GMDS	41.92	2.7674
1	1	tr|B4DLB2|B4DLB2_HUMAN		79.37	2.766
1	1	sp|P67812|SC11A_HUMAN	SEC11A	20.61	2.763
1	1	sp|P51153|RAB13_HUMAN	RAB13	22.76	2.7429
1	1	sp|Q9UK41|VPS28_HUMAN	VPS28	25.41	2.7403
1	1	sp|Q9H0I2|ENKD1_HUMAN	ENKD1	38.74	2.7401
1	1	sp|Q9NTK5|OLA1_HUMAN	OLA1	44.72	2.7282
1	1	sp|P51659|DHB4_HUMAN	HSD17B4	79.64	2.7269
1	1	sp|Q12905|ILF2_HUMAN	ILF2	43.04	2.7264
1	1	sp|Q8TE68|ES8L1_HUMAN	EPS8L1	80.2	2.7238
1	1	sp|P63000|RAC1_HUMAN	RAC1	21.44	2.7196
1	1	sp|P02794|FRIH_HUMAN	FTH1	21.21	2.7032
1	1	sp|P46776|RL27A_HUMAN	RPL27A	16.55	2.6968
1	1	sp|O00161|SNP23_HUMAN	SNAP23	23.34	2.6934
1	1	sp|Q9UI30|TR112_HUMAN	TRMT112	14.19	2.6901
1	1	sp|P60900|PSA6_HUMAN	PSMA6	27.38	2.685
1	1	sp|A6NFT4|CFA73_HUMAN	CFAP73	35.89	2.6816
1	1	sp|Q99873|ANM1_HUMAN	PRMT1	41.49	2.6798
1	1	sp|Q14894|CRYM_HUMAN	CRYM	33.75	2.6736
1	1	sp|Q8NA03|FSIP1_HUMAN	FSIP1	66.08	2.6585
1	1	sp|P17516|AK1C4_HUMAN	AKR1C4	37.04	2.6565
1	1	sp|P31040|SDHA_HUMAN	SDHA	72.65	2.645
1	1	sp|O43488|ARK72_HUMAN	AKR7A2	39.56	2.6402
1	1	sp|P37837|TALDO_HUMAN	TALDO1	37.52	2.6389
1	1	sp|Q9H9B4|SFXN1_HUMAN	SFXN1	35.6	2.6386
1	1	sp|O95479|G6PE_HUMAN	H6PD	88.84	2.6248
1	1	sp|Q96E66|LRC51_HUMAN	LRTOMT	22.19	2.6178
1	1	sp|P29373|RABP2_HUMAN	CRABP2	15.68	2.6138
1	1	sp|P40123|CAP2_HUMAN	CAP2	52.79	2.6118
1	1	sp|Q9H2U2|IPYR2_HUMAN	PPA2	37.9	2.6064
1	1	sp|P36873|PP1G_HUMAN	PPP1CC	36.96	2.5985
1	1	sp|P30086|PEBP1_HUMAN	PEBP1	21.04	2.5933
1	1	sp|Q96TA1|NIBL1_HUMAN	FAM129B	84.08	2.5917
1	1	sp|P28074|PSB5_HUMAN	PSMB5	28.46	2.567
1	1	sp|P35606|COPB2_HUMAN	COPB2	102.42	2.567
1	1	sp|Q96RK4|BBS4_HUMAN	BBS4	58.24	2.5668
1	1	sp|P51993|FUT6_HUMAN	FUT6	41.83	2.5585
1	1	sp|Q14002|CEAM7_HUMAN	CEACAM7	29.36	2.5572
1	1	sp|Q86Y39|NDUAB_HUMAN	NDUFA11	14.84	2.5522
1	1	sp|O95837|GNA14_HUMAN	GNA14	41.54	2.5399
1	1	sp|Q12805|FBLN3_HUMAN	EFEMP1	54.6	2.5278
1	1	sp|Q12929|EPS8_HUMAN	EPS8	91.82	2.523
1	1	sp|P28072|PSB6_HUMAN	PSMB6	25.34	2.5
1	1	sp|Q9Y5K5|UCHL5_HUMAN	UCHL5	37.58	2.4993
1	1	sp|Q9UKU7|ACAD8_HUMAN	ACAD8	45.04	2.4989
1	1	sp|P52789|HXK2_HUMAN	HK2	102.31	2.4953
1	1	sp|Q6ZU64|CFA65_HUMAN	CFAP65	217.11	2.4828
1	1	sp|Q86X29|LSR_HUMAN	LSR	71.39	2.4813
1	1	sp|P63151|2ABA_HUMAN	PPP2R2A	51.66	2.4733
1	1	sp|Q9Y3C8|UFC1_HUMAN	UFC1	19.45	2.458
1	1	sp|P62304|RUXE_HUMAN	SNRPE	10.8	2.4579
1	1	sp|Q92747|ARC1A_HUMAN	ARPC1A	41.54	2.4554
1	1	sp|Q96L92|SNX27_HUMAN	SNX27	61.23	2.4513
1	1	sp|P43307|SSRA_HUMAN	SSR1	32.22	2.4504
1	1	sp|P23246|SFPQ_HUMAN	SFPQ	76.1	2.4442
1	1	sp|Q12907|LMAN2_HUMAN	LMAN2	40.2	2.4388
1	1	sp|Q5SXH7|PKHS1_HUMAN	PLEKHS1	51.81	2.4338
1	1	sp|Q9HAU0|PKHA5_HUMAN	PLEKHA5	127.38	2.4319
1	1	sp|Q16674|MIA_HUMAN	MIA	14.5	2.3913
1	1	sp|Q6ZTR5|CFA47_HUMAN	CFAP47	351.72	2.3898
1	1	sp|O96000|NDUBA_HUMAN	NDUFB10	20.76	2.3838
1	1	sp|Q8IWT3|CUL9_HUMAN	CUL9	281.05	2.3808
1	1	sp|O00231|PSD11_HUMAN	PSMD11	47.43	2.3572
1	1	sp|Q86YB8|ERO1B_HUMAN	ERO1B	53.51	2.3536
1	1	sp|O75449|KTNA1_HUMAN	KATNA1	55.93	2.3488
1	1	sp|P14550|AK1A1_HUMAN	AKR1A1	36.55	2.3367
1	1	sp|O75390|CISY_HUMAN	CS	51.68	2.3138
1	1	tr|G1EN05|G1EN05_HUMAN	HLA-DRB1	10.8	2.3134
1	1	sp|P60981|DEST_HUMAN	DSTN	18.49	2.3053
1	1	sp|P00367|DHE3_HUMAN	GLUD1	61.36	2.3021
1	1	sp|Q2TB90|HKDC1_HUMAN	HKDC1	102.48	2.3015
1	1	sp|Q9H5F2|CK001_HUMAN	C11orf1	17.77	2.2851
1	1	sp|Q5SQI0|ATAT_HUMAN	ATAT1	46.78	2.2728
1	1	tr|V9GYT7|V9GYT7_HUMAN	PSIP1	7.78	2.2728
1	1	sp|P11684|UTER_HUMAN	SCGB1A1	9.99	2.2711
1	1	sp|P25686|DNJB2_HUMAN	DNAJB2	35.56	2.2623
1	1	sp|O95070|YIF1A_HUMAN	YIF1A	31.99	2.2439
1	1	sp|Q6NVV1|R13P3_HUMAN	RPL13AP3	12.13	2.2435
1	1	sp|Q9UPN3|MACF1_HUMAN	MACF1	837.79	2.2338
1	1	sp|P08574|CY1_HUMAN	CYC1	35.4	2.2259
1	1	sp|Q02750|MP2K1_HUMAN	MAP2K1	43.41	2.212
1	1	sp|Q9Y238|DLEC1_HUMAN	DLEC1	195.56	2.1977
1	1	sp|P61586|RHOA_HUMAN	RHOA	21.75	2.1895
1	1	sp|O00468|AGRIN_HUMAN	AGRN	217.09	2.1864
1	1	sp|P00505|AATM_HUMAN	GOT2	47.49	2.1664
1	1	sp|Q8N0X2|SPG16_HUMAN	SPAG16	70.77	2.1661
1	1	sp|P50395|GDIB_HUMAN	GDI2	50.63	2.165
1	1	sp|P61225|RAP2B_HUMAN	RAP2B	20.49	2.149
1	1	sp|P42224|STAT1_HUMAN	STAT1	87.28	2.1326
1	1	sp|Q9NPJ3|ACO13_HUMAN	ACOT13	14.95	2.129
1	1	sp|P62191|PRS4_HUMAN	PSMC1	49.15	2.1216
1	1	sp|A4QMS7|CE049_HUMAN	C5orf49	16.98	2.1148
1	1	sp|Q00341|VIGLN_HUMAN	HDLBP	141.37	2.1142
1	1	sp|P50851|LRBA_HUMAN	LRBA	318.91	2.1101
