# Supplementary material for: SPACA9 is a lumenal protein of human ciliary singlet and doublet microtubules
Source: Proc Natl Acad Sci U S A. 2022 Oct 3;119(41):e2207605119. doi: 10.1073/pnas.2207605119 (PMC9564825; doi:10.1073/pnas.2207605119)
Supplement: Supplementary File [file pnas.2207605119.sd02.xlsx]

## Sheet: tilt angle
SPACA9 tilt angle, related to Figure 5E
human sperm SMT protofilament(pf) pairs	pf1-2	pf2-3	pf3-4	pf4-5	pf5-6	pf6-7	pf7-8	pf8-9	pf9-10	pf10-11	pf11-12	pf12-13
SPACA9 tilt angle	50.3	52.3	52.6	52.7	53.3	52.9	52.9	53.1	50.3	52.9	53.3	51.9
human respiratory DMT protofilament pairs	B2-3	B3-4	B4-5
SPACA9 tilt angle	49.6	50.9	51.3
tubulin dimer displacement angle, related to Figure S4
protofilament pairs	A1-2	A2-3	A3-4	A4-5	A5-6	A6-7	A7-8	A8-9	A9-10	A10-11	A11-12	A12-13	A13-1	B1-2	B2-3	B3-4	B4-5	B5-6	B6-7	B7-8	B8-9	B9-10
human respiratory DMT	25.45	33.45	27.31	30.61	21.15	21.91	33.12	22.56	42.43	28.88	18.89	17.09	36.96	21.46	22.23	23.3	22.14	23.43	22.48	24.94	22.14	27.22
bovine respiratory DMT	25.95	32.61	28.5	30.08	22.38	19.88	33.09	22.22	42.85	27.97	20.2	17.15	36.62	20.77	22.06	23.36	22.97	25.25	20.8	25.09	20.5	28.06
tubulin dimer displacement angle, related to Figure S4
protofilament pairs	pf3-4	pf4-5	pf5-6	pf6-7	pf7-8	pf8-9	pf9-10	pf10-11	pf11-12	pf12-13	pf13-1	pf1-2	pf2-3
human sperm SMT	27.25	27.76	27.69	28.04	27.79	27.79	27.55	27.33	27.22	27.62	29.2	27.06	27.62
in vitro assembled MT	27.41	27.61	27.84	28.16	27.8	28.06	27.52	27.58	26.84	24.84	34.62	25.03	26.71
cortical MT of Taxoplasma gondii	25.89	26.18	26	23.81	37.7	26.21	26.26	26.61	26.29	27.97	22.3	39.02	25.66
inter-tubulin dimer distance, related to Figure 5E	Note: numbers are measured based on the 48-nm models of human and bovine DMTs. Each protofilament contains ~6 tubulin dimers, resulting in 5 numbers of inter-tubulin dimer distance (proximal to distal).
protofilament	A1	A2	A3	A4	A5	A6	A7	A8	A9	A10	A11	A12	A13	B1	B2	B3	B4	B5	B6	B7	B8	B9	B10
human DMT	83.7	83.2	83.5	84.1	84.1	84.1	83.9	83.7	83.3	83.2	83	82.6	82.9	83.4	83.6	84.2	84.3	84.1	84.1	83.7	83.5	83.4	83.5
	83.8	84.3	84.1	83.3	82.8	82.7	82.7	82.6	83	83.7	84.6	84.6	84.7	83.6	83.6	83.4	83.3	83.7	83.7	84.1	84.4	84.5	84.4
	83.7	83.1	83	83.6	83.9	83.8	83.8	83.7	83.5	83.3	83	82.8	82.7	83.5	83.6	83.9	84	83.9	83.9	83.8	83.9	83.8	83.9
	83.8	84.3	84.1	83.3	83	83	82.9	83.1	83.3	83	83.6	84.4	84.8	83.2	83.2	83.6	83.9	84.3	84.2	84.4	84.3	84.2	84
	83.8	83.2	83.1	83.7	83.7	83.5	83.2	83.3	83.5	83.7	83.4	83	81.9	83.7	84	83.5	83.6	83.7	83.8	83.8	83.7	83.7	83.9
bovine DMT	84.1	84	84.3	84.4	84	84.2	83.8	83.1	83	82.7	83.2	82.6	83.1	83.6	83.8	83.7	83.7	83.7	83.9	83.8	83.9	84	84.3
	84	84.3	83.9	83.6	83.3	82.8	82.9	82.8	83.3	84.2	84.5	84.9	85	83.5	83.6	84.3	84.3	84.4	84.5	84.5	84.5	84.6	84.3
	84.1	83.8	84	84.1	84.2	84.3	84.1	84.3	83.7	83.5	83.2	82.8	83	83.7	83.6	83.5	83.7	83.9	84	84.1	84.4	84.3	84.5
	84	84.2	83.9	83.5	83	83.1	83	82.7	83.3	83	83.6	84.8	84.9	83.3	83.6	83.9	84.2	84.4	84.5	84.5	84.5	84.4	84.2
	84.3	83.9	83.9	83.9	83.8	83.3	83	83.4	83.1	83.7	83.4	82.8	81.8	83.8	83.3	83.5	83.8	83.9	84.4	84.5	84.3	84.3	84.6
